# Supplementary material for: A low pre-existing anti-NS1 humoral immunity to DENV is associated with microcephaly development after gestational ZIKV exposure
Source: PLoS Negl Trop Dis. 2025 Jan 6;19(1):e0012193. doi: 10.1371/journal.pntd.0012193 (PMC11723597; doi:10.1371/journal.pntd.0012193)
Supplement: S1 Data — Available for Editor checking. (XLSX) [file pntd.0012193.s005.xlsx]

## Sheet: All mother-child IgM G NS1
CODIGO CLINICO	Elegibility	Age	EDAD GESTACIONAL SINTOMAS (SEMANAS) M	EDAD GESTACIONAL AL NACIMIENTO	TRIMESTRE INICIO DE SINTOMAS M	TIEMPO DESDE INICIO SINTOMAS MAMA (MESES)	FIEBRE	RASH	ARTRALGIA Y/O MIALGIA	Cohorte (FONSECA o DORIS)	Microcephaly	Ocular Alteration reviewed	Neurodevelopment alteration	Microcephaly + ocular alterations	Código I&I	M inclusion criteria	M IgG ZIKV (DO) AVG	M IgG-ZIKV INTERPRETATION	C-	2*C-	M Ratio IgG ZIKV/DENV	M Ratio IgG DENV/ZIKV	M Ratio IgM/IgG ZIKV	M IgM ZIKV (DO) AVG	M IgM-ZIKV INTERPRETATION	M Ratio IgM ZIKV/DENV	M IgG DENV (DO) AVG	M IgG DENV INTERPRETATION	C-	2*C-	M IgM DENV (DO) AVG	M IgM DENV INTERPRETATION	M Ratio IgM/IgG DENV	C- DO 1	C - DO 2	C - AVG	C - AVG	C - AVG *2	CODIGO	DI	Elegibility	Gender	EDAD GESTACIONAL SINTOMAS (SEMANAS)	TRIMESTRE INICIO DE SINTOMAS	TIEMPO DESDE EXPOSICION (MESES)	Cohorte (FONSECA o DORIS)	CZS	Edad	Código I&I
ZIK-01		20	16		2		0	1	0	F	NO	NA	NA	NO	ZM 01	POSITIVE	0.423	POSITIVE	0.2095	0.419	0.471441	2.12116	0.383806	0.16235	NEGATIVE	0.689677	0.89725	POSITIVE			0.2354	NEGATIVE	0.262357	0.1248	0.1187	0.12175	0.139044	0.278088	ZIK-01				16	2		F	NO	1.5	ZH 01
ZIK-02		22	26		3		0	1	0	F	NO	NA	NA	NO	ZM 02	POSITIVE	0.64385	POSITIVE	0.2095	0.419	1	1	0.122622	0.07895	NEGATIVE	0.630591	0.64385	POSITIVE			0.1252	NEGATIVE	0.194455	0.1222	0.1175	0.11985			ZIK-02				26	3		F	NO	3	ZH 02
ZIK-03		28	12.4		2		0	1	0	F	NO	NA	NA	NO	ZM 03	NEGATIVE	0.2056	NEGATIVE	0.2095	0.419	1	1	0.770914	0.1585	NEGATIVE	0.820393	0.2056	NEGATIVE			0.1932	NEGATIVE	0.939689	0.1721	0.1707	0.1714			ZIK-03				12.4	2		F	NO	1	ZH 03
ZIK-04		35	14		2		0	1	0	F	NO	NA	NA	NO	ZM 04	POSITIVE	0.93895	POSITIVE	0.2095	0.419	1	1	0.147825	0.1388	NEGATIVE	1.14996	0.93895	POSITIVE			0.1207	NEGATIVE	0.128548	0.1485	0.1565	0.1525			ZIK-04				14	2		F	NO	1	ZH 04
ZIK-05		24	23.9		2		0	1	0	F	NO	NA	NA	NO	ZM 05	POSITIVE	0.95865	POSITIVE	0.2095	0.419	1	1	0.418244	0.40095	POSITIVE	0.406066	0.95865	POSITIVE			0.9874	POSITIVE	1.02999	0.1727	0.1507	0.1617			ZIK-05				23.9	2		F	NO	1.5	ZH 05
ZIK-06		24	16		2		1	1	1	F	NO	NA	NA	NO	ZM 06	POSITIVE	0.77365	POSITIVE	0.11135	0.2227	1.12042	0.892522	0.262393	0.203	NEGATIVE	0.742095	0.6905	POSITIVE			0.27355	POSITIVE	0.396162	0.1771	0.1522	0.16465			ZIK-06				16	2		F	NO	3	ZH 06
ZIK-07		23	21.4		2		0	1	0	F	NO	NA	NA	NO	ZM 07	NEGATIVE	0.25885	NEGATIVE	0.11135	0.2227	0.341897	2.92486	0.579293	0.14995	NEGATIVE	0.770357	0.7571	POSITIVE			0.19465	NEGATIVE	0.257099	0.2022	0.1482	0.1752			ZIK-07				21.4	2		F	NO	1	ZH 07
ZIK-08		23	34		3		0	1	1	F	NO	NA	NA	NO	ZM 08	POSITIVE	0.55015	POSITIVE	0.11135	0.2227	0.704327	1.41979	0.320185	0.17615	NEGATIVE	0.876586	0.7811	POSITIVE			0.20095	NEGATIVE	0.257265	0.1983	0.1206	0.15945			ZIK-08				34	3		F	NO	5	ZH 08
ZIK-09	NS	26	24		2		0	1	0	F	NO	NA	NA	NO	ZM 09	NEGATIVE	#DIV/0!		ND	#VALUE!	#DIV/0!	#DIV/0!	#N/A	#N/A		#N/A	#DIV/0!				#N/A		#N/A	0.1397	0.1044	0.12205			ZIK-09				24	2		F	NO	3	ZH 09
ZIK-10		25	23		2		0	1	0	F	NO	NA	NA	NO	ZM 10	POSITIVE	0.80615	POSITIVE	0.11135	0.2227	0.948133	1.0547	0.177945	0.14345	NEGATIVE	0.713504	0.85025	POSITIVE			0.20105	NEGATIVE	0.23646	0.116	0.1213	0.11865			ZIK-10				23	2		F	NO	2	ZH 10
ZIK-11		32	23		2		0	1	0	F	NO	NA	NA	NO	ZM 11	POSITIVE	0.94085	POSITIVE	0.11135	0.2227	1.36099	0.734761	0.172982	0.16275	NEGATIVE	1.17002	0.6913	POSITIVE			0.1391	NEGATIVE	0.201215	0.1467	0.1202	0.13345			ZIK-11				23	2		F	NO	1.5	ZH 11
ZIK-12	NS	17	17.9		2		0	1	0	F	NO	NA	NA	NO	ZM 12	NEGATIVE	#DIV/0!		ND	#VALUE!	#DIV/0!	#DIV/0!	#N/A	#N/A		#N/A	#DIV/0!				#N/A		#N/A	0.1262	0.1702	0.1482			ZIK-12				17.9	2		F	NO	2	ZH 12
ZIK-13		21	27		3		1	1	0	F	NO	NA	NA	NO	ZM 13	NEGATIVE	0.28845	NEGATIVE	0.11135	0.2227	1.18169	0.846247	0.304732	0.0879	NEGATIVE	0.969129	0.2441	NEGATIVE			0.0907	NEGATIVE	0.371569	0.1028	0.1026	0.1027			ZIK-13				27	3		F	NO	3	ZH 13
ZIK-14		25	16		2		1	0	0	F	NO	NA	NA	NO	ZM 14	NEGATIVE	0.10745	NEGATIVE	0.11135	0.2227	0.269163	3.71522	1.17497	0.12625	NEGATIVE	0.626085	0.3992	POSITIVE			0.20165	NEGATIVE	0.505135	0.1447	0.1409	0.1428			ZIK-14				16	2		F	NO	1	ZH 14
ZIK-15		28	24		2		0	1	0	F	NO	NA	NA	NO	ZM 15	NEGATIVE	0.28555	NEGATIVE	0.11135	0.2227	0.394842	2.53266	0.680091	0.1942	NEGATIVE	0.955239	0.7232	POSITIVE			0.2033	NEGATIVE	0.281112	0.1228	0.1208	0.1218			ZIK-15				24	2		F	NO	2	ZH 15
ZIK-16		28	9		1		1	1	1	F	NO	NA	NA	NO	ZM 16	POSITIVE	0.9257	POSITIVE	0.11135	0.2227	1.07203	0.932808	0.31911	0.2954	POSITIVE	1.10969	0.8635	POSITIVE			0.2662	NEGATIVE	0.30828	0.1272	0.1314	0.1293			ZIK-16				9	1		F	NO	0.5	ZH 16
ZIK-17		26	18		2		0	1	0	F	NO	NA	NA	NO	ZM 17	NEGATIVE	0.13195	NEGATIVE	0.11135	0.2227	0.169842	5.88784	0.773778	0.1021	NEGATIVE	0.462409	0.7769	POSITIVE			0.2208	NEGATIVE	0.284206	0.1235	0.1131	0.1183			ZIK-17				18	2		F	NO	3	ZH 17
ZIK-18		34	18		2		0	1	1	F	NO	NA	NA	NO	ZM 18	POSITIVE	0.57545	POSITIVE	0.11135	0.2227	0.717116	1.39447	0.405943	0.2336	NEGATIVE	1.08374	0.80245	POSITIVE			0.21555	NEGATIVE	0.268615						ZIK-18				18	2		F	NO	2.5	ZH 18
ZIK-19		29	15		2		1	1	1	F	NO	NA	NA	NO	ZM 19	NEGATIVE	0.3015	NEGATIVE	0.11135	0.2227	0.329887	3.03134	0.42471	0.12805	NEGATIVE	0.680755	0.91395	POSITIVE			0.1881	NEGATIVE	0.20581						ZIK-19				15	2		F	NO	2	ZH 19
ZIK-20		24	22		2		1	1	1	F	NO	NA	NA	NO	ZM 20	NEGATIVE	0.24365	NEGATIVE	0.1113	0.2226	0.234798	4.25898	0.573979	0.13985	NEGATIVE	0.720876	1.0377	POSITIVE			0.194	NEGATIVE	0.186952						ZIK-20				22	2		F	NO	3	ZH 20
ZIK-21		26	27		3		1	1	1	F	NO	NA	NA	NO	ZM 21	POSITIVE	0.76095	POSITIVE	0.1113	0.2226	0.708322	1.41179	0.179972	0.13695	NEGATIVE	0.682872	1.0743	POSITIVE			0.20055	NEGATIVE	0.18668						ZIK-21				27	3		F	NO	3	ZH 21
ZIK-22		20	13.5		2		1	1	1	F	NO	NA	NA	NO	ZM 22	POSITIVE	0.76915	POSITIVE	0.1113	0.2226	0.71739	1.39394	0.268088	0.2062	NEGATIVE	0.778848	1.07215	POSITIVE			0.26475	NEGATIVE	0.246934						ZIK-22				13.5	2		F	NO	2	ZH 22
ZIK-23		22	13		2		0	1	0	F	NO	NA	NA	NO	ZM 23	POSITIVE	0.64885	POSITIVE	0.1113	0.2226	0.682282	1.46567	0.186561	0.12105	NEGATIVE	0.626229	0.951	POSITIVE			0.1933	NEGATIVE	0.20326						ZIK-23				13	2		F	NO	0.5	ZH 23
ZIK-24		26	25		3		1	1	1	F	NO	NA	NA	NO	ZM 24	POSITIVE	0.6835	POSITIVE	0.1113	0.2226	0.828284	1.20732	0.295099	0.2017	NEGATIVE	1.03889	0.8252	POSITIVE			0.19415	NEGATIVE	0.235276						ZIK-24				25	3		F	NO	3	ZH 24
ZIK-25		24	16		2		1	1	0	F	NO	NA	NA	NO	ZM 25	NEGATIVE	0.1876	NEGATIVE	0.1113	0.2226	0.234061	4.27239	1.26679	0.23765	NEGATIVE	0.735303	0.8015	POSITIVE			0.3232	POSITIVE	0.403244						ZIK-25				16	2		F	NO	2	ZH 25
ZIK-26		20	16		2		0	1	0	F	NO	NA	NA	NO	ZM 26	POSITIVE	0.42345	POSITIVE	0.1113	0.2226	0.735731	1.35919	0.381155	0.1614	NEGATIVE	1.23253	0.57555	POSITIVE			0.13095	NEGATIVE	0.227522						ZIK-26				16	2		F	NO	1.5	ZH 26
ZIK-27		29	9		1		0	1	1	F	NO	NA	NA	NO	ZM 27	POSITIVE	0.53745	POSITIVE	0.1113	0.2226	0.550638	1.81608	0.181133	0.09735	NEGATIVE	0.36584	0.97605	POSITIVE			0.2661	NEGATIVE	0.272629						ZIK-27		NS		9	1		F	NO	0.5	ZH 27
ZIK-28		23	21.8		2		0	1	1	F	NO	NA	NA	NO	ZM 28	POSITIVE	0.3903	POSITIVE	0.1113	0.2226	0.460015	2.17384	0.371381	0.14495	NEGATIVE	0.693541	0.84845	POSITIVE			0.209	NEGATIVE	0.246332						ZIK-28				21.8	2		F	NO	3	ZH 28
ZIK-29		34	18		2		1	1	1	F	NO	NA	NA	NO	ZM 29	POSITIVE	0.7726	POSITIVE	0.1113	0.2226	0.706474	1.41548	0.157714	0.12185	NEGATIVE	0.766834	1.0936	POSITIVE			0.1589	NEGATIVE	0.1453						ZIK-29				18	2		F	NO	2.5	ZH 29
ZIK-30		24	24		2		1	1	0	F	NO	NA	NA	NO	ZM 30	NEGATIVE	0.30805	NEGATIVE	0.1113	0.2226	0.314819	3.17643	0.319591	0.09845	NEGATIVE	0.787285	0.9785	POSITIVE			0.12505	NEGATIVE	0.127798						ZIK-30				24	2		F	NO	3	ZH 30
ZIK-31		25	12		1		0	1	0	F	NO	NA	NA	NO	ZM 31	NEGATIVE	0.2891	NEGATIVE	0.1113	0.2226	0.300958	3.32273	0.397786	0.115	NEGATIVE	0.922583	0.9606	POSITIVE			0.12465	NEGATIVE	0.129763						ZIK-31				12	1		F	NO	1.5	ZH 31
ZIK-32		25	12		1		0	1	0	F	NO	NA	NA	NO	ZM 32	NEGATIVE	0.29875	NEGATIVE	0.1113	0.2226	0.391675	2.55314	0.536736	0.16035	NEGATIVE	0.84306	0.76275	POSITIVE			0.1902	NEGATIVE	0.249361						ZIK-32				12	1		F	NO	1	ZH 32
ZIK-33		30	12		1		0	1	0	F	NO	NA	NA	NO	ZM 33	NEGATIVE	0.18005	NEGATIVE	0.1113	0.2226	0.295964	3.37878	0.691752	0.12455	NEGATIVE	1.11704	0.60835	POSITIVE			0.1115	NEGATIVE	0.183283						ZIK-33				12	1		F	NO	1	ZH 33
ZIK-34		27	22		2		1	1	0	F	NO	NA	NA	NO	ZM 34	POSITIVE	0.7744	POSITIVE	0.17005	0.3401	0.542886	1.84201	#N/A	#N/A		#N/A	1.42645	POSITIVE			#N/A		#N/A						ZIK-34				22	2		F	NO	3	ZH 34
ZIK-35		19	13		2		1	1	1	F	NO	NA	NA	NO	ZM 35	POSITIVE	0.60685	POSITIVE	0.17005	0.3401	0.556437	1.79715	0.14221	0.0863	NEGATIVE	0.850246	1.0906	POSITIVE			0.1015	NEGATIVE	0.093068						ZIK-35				13	2		F	NO	3	ZH 35
ZIK-36		21	24		2		0	1	1	F	NO	NA	NA	NO	ZM 36	POSITIVE	1.34915	POSITIVE	0.17005	0.3401	0.876783	1.14053	0.159656	0.2154	NEGATIVE	0.604886	1.53875	POSITIVE			0.3561	POSITIVE	0.231422						ZIK-36				24	2		F	NO	3	ZH 36
ZIK-37		24	28		3		1	1	1	F	NO	NA	NA	NO	ZM 37	POSITIVE	0.7942	POSITIVE	0.17005	0.3401	0.690729	1.44775	0.13416	0.10655	NEGATIVE	0.833725	1.1498	POSITIVE			0.1278	NEGATIVE	0.11115						ZIK-37				28	3		F	NO	3	ZH 37
ZIK-38		21	5		1		0	1	0	F	NO	NA	NA	NO	ZM 38	POSITIVE	0.48325	POSITIVE	0.17005	0.3401	0.620705	1.61107	0.204242	0.0987	NEGATIVE	1.07341	0.77855	POSITIVE			0.09195	NEGATIVE	0.118104						ZIK-38				5	1		F	NO	1	ZH 38
ZIK-39		25	10		1		0	1	1	F	NO	NA	NA	NO	ZM 39	NEGATIVE	0.2098	NEGATIVE	0.17005	0.3401	0.178629	5.59819	0.612726	0.12855	NEGATIVE	0.952575	1.1745	POSITIVE			0.13495	NEGATIVE	0.1149						ZIK-39				10	1		F	NO	2	ZH 39
ZIK-40		24	20		2		1	1	1	F	NO	NA	NA	NO	ZM 40	POSITIVE	0.820225	POSITIVE	0.17005	0.3401	0.64478	1.55092	0.215612	0.17685	NEGATIVE	1.02403	1.2721	POSITIVE			0.1727	NEGATIVE	0.13576						ZIK-40				20	2		F	NO	2	ZH 40
ZIK-41		36	18		2		1	1	1	F	NO	NA	NA	NO	ZM 41	POSITIVE	0.78365	POSITIVE	0.17005	0.3401	0.56027	1.78485	0.169527	0.13285	NEGATIVE	0.763286	1.3987	POSITIVE			0.17405	NEGATIVE	0.124437						ZIK-41				18	2		F	NO	1	ZH 41
ZIK-42		23	16		2		1	1	0	F	NO	NA	NA	NO	ZM 42	POSITIVE	0.50645	POSITIVE	0.17005	0.3401	0.359848	2.77895	0.328265	0.16625	NEGATIVE	1.15894	1.4074	POSITIVE			0.14345	NEGATIVE	0.101926						ZIK-42				16	2		F	NO	1	ZH 42
ZIK-43		18	12		1		1	1	1	F	NO	NA	NA	NO	ZM 43	POSITIVE	1.14205	POSITIVE	0.17005	0.3401	0.734201	1.36202	0.11904	0.13595	NEGATIVE	0.758861	1.5555	POSITIVE			0.17915	NEGATIVE	0.115172						ZIK-43				12	1		F	NO	2	ZH 43
ZIK-44		29					0	0	0	F	NO	NA	NA	NO	ZM 44	NEGATIVE	0.1744	NEGATIVE	0.17005	0.3401	0.210704	4.74599	0.637615	0.1112	NEGATIVE	0.674348	0.8277	POSITIVE			0.1649	NEGATIVE	0.199227						ZIK-44							F	NO	2	ZH 44
ZIK-45		23	34		3		1	1	1	F	NO	NA	NA	NO	ZM 45	POSITIVE	1.13615	POSITIVE	0.17005	0.3401	0.709495	1.40945	0.1469	0.1669	NEGATIVE	0.888475	1.60135	POSITIVE			0.18785	NEGATIVE	0.117307						ZIK-45				34	3		F	NO	2	ZH 45
ZIK-46		34	8.6		1		0	1	1	F	NO	NA	NA	NO	ZM 46	POSITIVE	0.63185	POSITIVE	0.17005	0.3401	0.491903	2.03292	0.315423	0.1993	NEGATIVE	1.21229	1.2845	POSITIVE			0.1644	NEGATIVE	0.127988						ZIK-46				8.6	1		F	NO	0.2	ZH 46
ZIK-47		19	21.8		2		0	1	0	F	NO	NA	NA	NO	ZM 47	POSITIVE	0.82355	POSITIVE	0.17005	0.3401	0.613491	1.63002	0.131807	0.10855	NEGATIVE	0.644023	1.3424	POSITIVE			0.16855	NEGATIVE	0.125559						ZIK-47				21.8	2		F	NO	3	ZH 47
ZIK-48		29	12		1		0	1	0	F	NO	NA	NA	NO	ZM 48	POSITIVE	0.958	POSITIVE	0.14	0.28	0.873171	1.14525	0.252766	0.24215	NEGATIVE	0.991808	1.09715	POSITIVE			0.24415	NEGATIVE	0.222531						ZIK-48				12	1		F	NO	0.5	ZH 48
ZIK-49		26	12		1		1	1	1	F	NO	NA	NA	NO	ZM 49	POSITIVE	0.7294	POSITIVE	0.14	0.28	0.774968	1.29038	0.178709	0.13035	NEGATIVE	0.822138	0.9412	POSITIVE			0.15855	NEGATIVE	0.168455						ZIK-49				12	1		F	NO	1	ZH 49
ZIK-50		24	9		1		0	1	1	F	NO	NA	NA	NO	ZM 50	POSITIVE	0.81045	POSITIVE	0.14	0.28	0.720432	1.38806	0.223209	0.1809	NEGATIVE	0.831724	1.12495	POSITIVE			0.2175	NEGATIVE	0.193342						ZIK-50				9	1		F	NO	0.5	ZH 50
ZIK-51		24	20		2		0	1	0	F	NO	NA	NA	NO	ZM 51	POSITIVE	0.81025	POSITIVE	0.14	0.28	0.662131	1.51027	0.145881	0.1182	NEGATIVE	0.610853	1.2237	POSITIVE			0.1935	NEGATIVE	0.158127						ZIK-51				20	2		F	NO	2	ZH 51
ZIK-52		23	15		2		0	1	1	F	NO	NA	NA	NO	ZM 52	NEGATIVE	0.16605	NEGATIVE	0.14	0.28	0.290272	3.44505	0.591388	0.0982	NEGATIVE	0.879928	0.57205	POSITIVE			0.1116	NEGATIVE	0.195088						ZIK-52				15	2		F	NO	1	ZH 52
ZIK-53		32	20		2		1	1	1	F	NO	NA	NA	NO	ZM 53	POSITIVE	0.5206	POSITIVE	0.14	0.28	0.468756	2.13331	0.202171	0.10525	NEGATIVE	0.887437	1.1106	POSITIVE			0.1186	NEGATIVE	0.106789						ZIK-53				20	2		F	NO	2	ZH 53
ZIK-54		23	16		2		0	1	0	F	NO	NA	NA	NO	ZM 54	NEGATIVE	0.3496	NEGATIVE	0.14	0.28	0.338546	2.9538	0.523169	0.1829	NEGATIVE	0.702651	1.03265	POSITIVE			0.2603	NEGATIVE	0.25207						ZIK-54				16	2		F	NO	0.5	ZH 54
ZIK-55		36	20		2		0	1	0	F	NO	NA	NA	NO	ZM 55	POSITIVE	0.86575	POSITIVE	0.14	0.28	0.796935	1.25481	0.106324	0.09205	NEGATIVE	0.767723	1.08635	POSITIVE			0.1199	NEGATIVE	0.11037						ZIK-55				20	2		F	NO	2	ZH 55
ZIK-56		22	12		1		1	1	0	F	NO	NA	NA	NO	ZM 56	POSITIVE	0.54735	POSITIVE	0.14	0.28	0.395784	2.52663	0.247008	0.1352	NEGATIVE	0.547812	1.38295	POSITIVE			0.2468	NEGATIVE	0.178459						ZIK-56				12	1		F	NO	1	ZH 56
ZIK-57		24	26		3		0	1	1	F	NO	NA	NA	NO	ZM 57	POSITIVE	1.0769	POSITIVE	0.14	0.28	0.765632	1.30611	0.176618	0.1902	NEGATIVE	0.753118	1.40655	POSITIVE			0.25255	NEGATIVE	0.179553						ZIK-57				26	3		F	NO	3	ZH 57
ZIK-58		37	13.5		2		1	1	0	F	NO	NA	NA	NO	ZM 58	POSITIVE	0.55775	POSITIVE	0.14	0.28	0.456125	2.19238	0.331421	0.18485	NEGATIVE	0.6859	1.2228	POSITIVE			0.2695	NEGATIVE	0.220396						ZIK-58				13.5	2		F	NO	1.5	ZH 58
ZIK-59		23	20		2		0	1	0	F	NO	NA	NA	NO	ZM 59	POSITIVE	0.87215	POSITIVE	0.14	0.28	0.708719	1.411	0.159491	0.1391	NEGATIVE	0.714066	1.2306	POSITIVE			0.1948	NEGATIVE	0.158297						ZIK-59				20	2		F	NO	2	ZH 59
ZIK-60		30	14		2		0	1	0	F	NO	NA	NA	NO	ZM 60	POSITIVE	0.7585	POSITIVE	0.14	0.28	0.678262	1.47436	0.173962	0.13195	NEGATIVE	0.887059	1.1183	POSITIVE			0.14875	NEGATIVE	0.133014						ZIK-60				14	2		F	NO	2	ZH 60
ZIK-61		29	24		2		0	1	0	F	NO	NA	NA	NO	ZM 61	POSITIVE	0.55365	POSITIVE	0.14	0.28	0.577591	1.73133	0.28276	0.15655	NEGATIVE	0.920882	0.95855	POSITIVE			0.17	NEGATIVE	0.177351						ZIK-61				24	2		F	NO	2	ZH 61
ZIK-62		26	28		3		0	1	0	F	NO	NA	NA	NO	ZM 62	NEGATIVE	#DIV/0!		ND	#VALUE!	#DIV/0!	#DIV/0!	#DIV/0!	0.12215	NEGATIVE	0.836357	#DIV/0!				0.14605	NEGATIVE	#DIV/0!						ZIK-62				28	3		F	NO	3	ZH 62
ZIK-63		32	16		2		0	1	1	F	NO	NA	NA	NO	ZM 63	POSITIVE	2.11085	POSITIVE	0.1202	0.2404	1.76419	0.566833	0.0888742	0.1876	NEGATIVE	0.895679	1.1965	POSITIVE			0.20945	NEGATIVE	0.175052						ZIK-63				16	2		F	NO	1.5	ZH 63
ZIK-64		23	25		3		1	1	0	F	NO	NA	NA	NO	ZM 64	POSITIVE	0.9751	POSITIVE	0.1202	0.2404	1.17901	0.848169	0.154087	0.15025	NEGATIVE	1.04413	0.82705	POSITIVE			0.1439	NEGATIVE	0.173992						ZIK-64				25	3		F	NO	3	ZH 64
ZIK-65		22	22.3		2		0	1	0	F	NO	NA	NA	NO	ZM 65	POSITIVE	2.06665	POSITIVE	0.1202	0.2404	1.69377	0.5904	0.121791	0.2517	NEGATIVE	1.84059	1.22015	POSITIVE			0.13675	NEGATIVE	0.112076						ZIK-65				22.3	2		F	NO	3	ZH 65
ZIK-66		22	13.2		2		1	1	0	F	NO	NA	NA	NO	ZM 66	POSITIVE	1.4477	POSITIVE	0.1202	0.2404	1.06132	0.942219	#N/A	#N/A		#N/A	1.36405	POSITIVE			#N/A		#N/A						ZIK-66				13.2	2		F	NO	1.5	ZH 66
ZIK-67		27	20.3		2		1	1	1	F	NO	NA	NA	NO	ZM 67	POSITIVE	0.9886	POSITIVE	0.18315	0.3663	0.805278	1.24181	0.0960449	0.09495	NEGATIVE	0.801943	1.22765	POSITIVE			0.1184	NEGATIVE	0.0964444						ZIK-67				20.3	2		F	NO	4	ZH 67
ZIK-68		27	27		3		0	1	0	F	NO	NA	NA	NO	ZM 68	POSITIVE	0.84865	POSITIVE	0.1202	0.2404	0.603249	1.65769	0.116774	0.0991	NEGATIVE	0.761137	1.4068	POSITIVE			0.1302	NEGATIVE	0.0925505						ZIK-68				27	3		F	NO	3	ZH 68
ZIK-69		20	16		2		1	1	0	F	NO	NA	NA	NO	ZM 69	POSITIVE	1.77395	POSITIVE	0.1202	0.2404	1.43733	0.695736	0.0737901	0.1309	NEGATIVE	0.745444	1.2342	POSITIVE			0.1756	NEGATIVE	0.142278						ZIK-69				16	2		F	NO	1.5	ZH 69
ZIK-70		31	19		2		1	1	0	F	NO	NA	NA	NO	ZM 70	POSITIVE	1.39175	POSITIVE	0.1202	0.2404	0.978142	1.02235	0.115933	0.16135	NEGATIVE	1.03629	1.42285	POSITIVE			0.1557	NEGATIVE	0.109428						ZIK-70				19	2		F	NO	3	ZH 70
ZIK-71		#N/A					0	0	0	F	NO	NA	NA	NO	ZM 71	POSITIVE	2.0264	POSITIVE	0.1202	0.2404	1.58405	0.631292	0.0733814	0.1487	NEGATIVE	0.503385	1.27925	POSITIVE			0.2954	POSITIVE	0.230917						ZIK-71		NS					F	NO	#N/A	ZH 71
ZIK-87		33	36	38.4	3	9.96667	No	Si	Si	D	NO	NO	SI	NO	87 M	POSITIVE	1.18415	POSITIVE	0.18315	0.3663	0.920622	1.08622	0.0799308	0.09465	NEGATIVE	0.498683	1.28625	POSITIVE	0.12615	0.2523	0.1898	NEGATIVE	0.147561						ZIK-87	1076918504		M	36	3	9.96667	D	SI	9.36667	87 H
ZIK-88		23	35	38	3	9.55	Si	No	Si	D	NO	NA	SI	NO	88 M	POSITIVE	0.73275	POSITIVE	0.18315	0.3663	0.583075	1.71505	0.158512	0.11615	NEGATIVE	0.604633	1.2567	POSITIVE	0.12615	0.2523	0.1921	NEGATIVE	0.152861						ZIK-88	1076513443		F	35	3	9.55	D	SI	8.8	88 H
ZIK-89		25	29	39	3	10.5	Si	Si	Si	D	NO	NO	SI	NO	89 M	POSITIVE	1.5708	POSITIVE	0.18315	0.3663	1.10116	0.908136	0.10345	0.1625	NEGATIVE	0.855488	1.4265	POSITIVE	0.12615	0.2523	0.18995	NEGATIVE	0.133158						ZIK-89	1075805171		M	29	3	10.5	D	SI	8	89 H
ZIK-90		27	23	37.3	2	10.275	Si	Si	No	D	NO	SI	SI	SI	90 M	POSITIVE	0.5698	POSITIVE	0.18315	0.3663	1.21557	0.822657	0.271587	0.15475	NEGATIVE	1.09441	0.46875	POSITIVE	0.12615	0.2523	0.1414	NEGATIVE	0.301653						ZIK-90	1029891442		F	23	2	10.275	D	SI	6.7	90 H
ZIK-91		23	33	38.5	3	9.50833	No	Si	No	D	NO	NO	SI	NO	91 M	POSITIVE	0.80035	POSITIVE	0.18315	0.3663	0.605454	1.65165	0.215343	0.17235	NEGATIVE	0.743529	1.3219	POSITIVE	0.12615	0.2523	0.2318	NEGATIVE	0.175354						ZIK-91	1077244083		M	33	3	9.50833	D	SI	8.13333	91 H
ZIK-92		27	36	37	3	9.01667	Si	Si	Si	D	NO	NO	SI	NO	92 M	POSITIVE	0.8274	POSITIVE	0.18315	0.3663	0.665326	1.50302	0.0936669	0.0775	NEGATIVE	0.826667	1.2436	POSITIVE	0.12615	0.2523	0.09375	NEGATIVE	0.075386						ZIK-92	1079185643		M	36	3	9.01667	D	SI	8.76667	92 H
ZIK-93		17	25	38.4	3	9.68333	Si	Si	Si	D	NO	NA	SI	NO	93 M	POSITIVE	1.07375	POSITIVE	0.18315	0.3663	0.794194	1.25914	0.107986	0.11595	NEGATIVE	0.700816	1.352	POSITIVE	0.12615	0.2523	0.16545	NEGATIVE	0.122374						ZIK-93	1077244428		M	25	3	9.68333	D	SI	6.33333	93 H
ZIK-94		23	25	38.6	3	9.66667	No	Si	Si	D	NO	NO	SI	NO	94 M	POSITIVE	1.33455	POSITIVE	0.18315	0.3663	1.03197	0.969016	0.0748567	0.0999	NEGATIVE	0.455022	1.2932	POSITIVE	0.12615	0.2523	0.21955	NEGATIVE	0.169773						ZIK-94	1077244380		M	25	3	9.66667	D	SI	6.26667	94 H
ZIK-95		23	27	39.2	3	9.65	No	Si	No	D	NO	SI	NO	SI	95 M	POSITIVE	1.29275	POSITIVE	0.18315	0.3663	0.934743	1.06981	#N/A	#N/A		#N/A	1.383	POSITIVE	0.12615	0.2523	#N/A		#N/A						ZIK-95	1077244367		F	27	3	9.65	D	SI	6.6	95 H
ZIK-96		18	37	39	3	6.36667	Si	Si	Si	D	NO	NA	NO	NO	96 M	POSITIVE	0.9509	POSITIVE	0.18315	0.3663	0.894586	1.11784	0.0887054	0.08435	NEGATIVE	1.03497	1.06295	POSITIVE	0.12615	0.2523	0.0815	NEGATIVE	0.0766734						ZIK-96	1077734770		M	37	3	6.36667	D	NO	5.86667	96 H
ZIK-97		35	22	39.5	2	10.4083	Si	Si	Si	D	NO	SI	SI	SI	97 M	POSITIVE	1.06495	POSITIVE	0.18315	0.3663	0.853667	1.17142	0.105967	0.11285	NEGATIVE	0.650807	1.2475	POSITIVE	0.12615	0.2523	0.1734	NEGATIVE	0.138998						ZIK-97	1077244525		M	22	2	10.4083	D	SI	6.03333	97 H
ZIK-98		38	21	37	2	11.5333	si	si	si	D	NO	NO	NO	NO	98 M	POSITIVE	1.06105	POSITIVE	0.18315	0.3663	0.918102	1.0892	0.0822299	0.08725	NEGATIVE	0.771441	1.1557	POSITIVE	0.12615	0.2523	0.1131	NEGATIVE	0.0978628						ZIK-98	1076918733		M	21	2	11.5333	D	NO	7.53333	98 H
ZIK-99		31	16	37.5	2	11.3417	No	Si	No	D	NO	SI	SI	SI	99M	POSITIVE	1.181	POSITIVE	0.18315	0.3663	1.004	0.99602	0.110627	0.13065	NEGATIVE	0.520311	1.1763	POSITIVE	0.12615	0.2523	0.2511	NEGATIVE	0.213466						ZIK-99	1076513582		F	16	2	11.3417	D	SI	5.96667	99 H
ZIK-100		33	24	38	2	9.76667	Si	Si	Si	D	NO	SI	SI	SI	100 M	POSITIVE	0.89635	POSITIVE	0.207	0.414	0.570814	1.75188	0.121437	0.10885	NEGATIVE	0.634694	1.5703	POSITIVE	0.17975	0.3595	0.1715	NEGATIVE	0.109215						ZIK-100	1029891486		M	24	2	9.76667	D	SI	6.26667	100 H
ZIK-101		34	14	38	2	11.9	Si	Si	Si	D	NO	NO	SI	NO	101 M	POSITIVE	1.0531	POSITIVE	0.207	0.414	0.618071	1.61794	0.0918241	0.0967	NEGATIVE	0.695183	1.70385	POSITIVE	0.17975	0.3595	0.1391	NEGATIVE	0.0816386						ZIK-101	1075805330		M	14	2	11.9	D	SI	5.9	101 H
ZIK-102		24	18	40	2	11.4333	Si	Si	No	D	NO	NO	SI	NO	102 M	POSITIVE	1.07405	POSITIVE	0.207	0.414	1.1397	0.877427	0.176482	0.18955	NEGATIVE	1.77481	0.9424	POSITIVE	0.17975	0.3595	0.1068	NEGATIVE	0.113328						ZIK-102	1077244513		F	18	2	11.4333	D	SI	5.93333	102 H
ZIK-103		26	36	40	3	9.1	Si	Si	Si	D	NO	NA	NO	NO	103 M	POSITIVE	0.8846	POSITIVE	0.207	0.414	0.503128	1.98757	0.180986	0.1601	NEGATIVE	0.544188	1.7582	POSITIVE	0.17975	0.3595	0.2942	POSITIVE	0.16733						ZIK-103	1029891358		M	36	3	9.1	D	NO	8.1	103 H
ZIK-104		33	33	40	3	7.95	No	Si	No	D	NO	NO	NO	NO	104 M	POSITIVE	1.30325	POSITIVE	0.207	0.414	0.761155	1.31379	0.0836754	0.10905	NEGATIVE	0.557658	1.7122	POSITIVE	0.17975	0.3595	0.19555	NEGATIVE	0.11421						ZIK-104	1084925542		F	33	3	7.95	D	NO	6.2	104 H
ZIK-105		0					0	0	0	D	NO	NO	NA	NO	105 M	NEGATIVE	0.3444	NEGATIVE	0.207	0.414	0.223238	4.47953	0.218641	0.0753	NEGATIVE	0.570887	1.54275	POSITIVE	0.17975	0.3595	0.1319	NEGATIVE	0.0854967						ZIK-105	1077734566		F				D	NO	6.1	105 H
ZIK-106		16	22	37	2	9.91667	No	Si	Si	D	NO	SI	SI	SI	106 M	POSITIVE	1.37075	POSITIVE	0.207	0.414	0.719554	1.38975	0.149225	0.20455	NEGATIVE	1.56623	1.905	POSITIVE	0.17975	0.3595	0.1306	NEGATIVE	0.0685564						ZIK-106	1077244493		F	22	2	9.91667	D	SI	6.16667	106 H
ZIK-107		30	18	37	2	10.75	No	Si	Si	D	NO	NA	SI	NO	107 M	POSITIVE	1.8278	POSITIVE	0.207	0.414	0.959576	1.04213	0.110132	0.2013	NEGATIVE	0.75154	1.9048	POSITIVE	0.17975	0.3595	0.26785	NEGATIVE	0.140618						ZIK-107	1082806599		M	18	2	10.75	D	SI	6	107 H
ZIK-108		30	22	39.3	2	10.7583	Si	Si	Si	D	NO	NO	SI	NO	108 M	POSITIVE	1.27185	POSITIVE	0.207	0.414	1.09841	0.910406	0.126155	0.16045	NEGATIVE	0.951661	1.1579	POSITIVE	0.17975	0.3595	0.1686	NEGATIVE	0.145608						ZIK-108	1077244453		F	22	2	10.7583	D	SI	6.43333	108 H
ZIK-109		39	17	39	2	11.6	Si	Si	Si	D	NO	NO	SI	NO	109 M	POSITIVE	1.36535	POSITIVE	0.207	0.414	0.828288	1.20731	0.0732413	0.1	NEGATIVE	0.84674	1.6484	POSITIVE	0.17975	0.3595	0.1181	NEGATIVE	0.0716452						ZIK-109	1077734528		F	17	2	11.6	D	SI	6.1	109 H
ZIK-110		22	18	38	2	10.3	Si	Si	Si	D	NO	NO	SI	NO	110 M	POSITIVE	1.1047	POSITIVE	0.207	0.414	0.685595	1.45859	0.263873	0.2915	POSITIVE	1.69084	1.6113	POSITIVE	0.17975	0.3595	0.1724	NEGATIVE	0.106994						ZIK-110	1075545139		M	18	2	10.3	D	SI	5.3	110 H
ZIK-111		19	9	37	1	11.2333	Si	Si	Si	D	NO	NA	SI	NO	111 M	POSITIVE	1.4146	POSITIVE	0.207	0.414	0.728612	1.37247	#N/A	#N/A		#N/A	1.9415	POSITIVE	0.17975	0.3595	#N/A		#N/A						ZIK-111	1029891646		M	9	1	11.2333	D	SI	4.23333	111 H
ZIK-112		29	21	39	2	10.3667	No	Si	No	D	NO	NO	SI	NO	112 M	POSITIVE	1.2739	POSITIVE	0.207	0.414	0.709575	1.40929	0.064173	0.08175	NEGATIVE	0.966312	1.7953	POSITIVE	0.17975	0.3595	0.0846	NEGATIVE	0.047123						ZIK-112	1077244555		M	21	2	10.3667	D	SI	5.86667	112 H
ZIK-113		31	27	37.9	3	7.025	Si	Si	No	D	NO	NO	SI	NO	113 M	POSITIVE	0.97365	POSITIVE	0.207	0.414	0.641467	1.55893	0.0972115	0.09465	NEGATIVE	0.895035	1.51785	POSITIVE	0.17975	0.3595	0.10575	NEGATIVE	0.0696709						ZIK-113	1076513817		F	27	3	7.025	D	SI	4.3	113 H
ZIK-114		0					0	0	0	D	NO	NA	NA	NO	114 M	NEGATIVE	0.31735	NEGATIVE	0.1906	0.3812	0.23497	4.25587	0.289428	0.09185	NEGATIVE	0.678862	1.3506	POSITIVE	0.22335	0.4467	0.1353	NEGATIVE	0.100178						ZIK-114	1082806613		F				D	NO	6.1	114 H
ZIK-115		25	12	39	1	10.7833	Si	Si	Si	D	NO	NO	SI	NO	115 M	POSITIVE	0.7587	POSITIVE	0.1906	0.3812	0.583032	1.71517	0.188612	0.1431	NEGATIVE	0.694155	1.3013	POSITIVE	0.22335	0.4467	0.20615	NEGATIVE	0.158419						ZIK-115	1081183950		F	12	1	10.7833	D	SI	4.03333	115 H
ZIK-116		25	12	39	1	10.7167	No	Si	No	D	NO	NO	SI	NO	116 M	POSITIVE	0.8499	POSITIVE	0.1906	0.3812	0.645575	1.54901	0.17808	0.15135	NEGATIVE	0.967711	1.3165	POSITIVE	0.22335	0.4467	0.1564	NEGATIVE	0.1188						ZIK-116	1075805561		F	12	1	10.7167	D	SI	3.96667	116 H
ZIK-117		35	27	39	3	9.36667	Si	Si	No	D	NO	NA	NO	NO	117 M	POSITIVE	0.9961	POSITIVE	0.1906	0.3812	0.737797	1.35539	0.198775	0.198	NEGATIVE	0.903079	1.3501	POSITIVE	0.22335	0.4467	0.21925	NEGATIVE	0.162395						ZIK-117	1084869737		F	27	3	9.36667	D	NO	6.36667	117 H
ZIK-118		21	23	37	2	10.5	No	Si	No	D	NO	NO	SI	NO	118 M	POSITIVE	1.01815	POSITIVE	0.1906	0.3812	0.766074	1.30536	0.123263	0.1255	NEGATIVE	0.520855	1.32905	POSITIVE	0.22335	0.4467	0.24095	NEGATIVE	0.181295						ZIK-118	1082806561		M	23	2	10.5	D	SI	7	118 H
ZIK-119		36	14	37.5	2	11.2417	No	Si	No	D	NO	NO	NO	NO	119 M	POSITIVE	1.06925	POSITIVE	0.1906	0.3812	0.755333	1.32392	0.110264	0.1179	NEGATIVE	0.818182	1.4156	POSITIVE	0.22335	0.4467	0.1441	NEGATIVE	0.101794						ZIK-119	1076513700		M	14	2	11.2417	D	NO	5.36667	119 H
ZIK-120	NS	36	14	37.5	2	11.2417	No	Si	No	D	NO	NO	NO	NO	120 M	NEGATIVE			0.1906		#DIV/0!	#DIV/0!	#N/A	#N/A		#N/A					#N/A		#N/A						ZIK-120	1076513701		M	14	2	11.2417	D	NO	5.36667	120 H
ZIK-121		38	8	39	1	12.05	Si	Si	Si	D	NO	NA	NO	NO	121 M	POSITIVE	0.5031	POSITIVE	0.1906	0.3812	0.406283	2.46134	0.163983	0.0825	NEGATIVE	0.770668	1.2383	POSITIVE	0.22335	0.4467	0.10705	NEGATIVE	0.0864492						ZIK-121	1076513820		F	8	1	12.05	D	NO	4.3	121 H
ZIK-122		31	12	40	1	12	Si	Si	No	D	NO	NO	SI	NO	122 M	POSITIVE	0.6402	POSITIVE	0.1906	0.3812	0.493772	2.02523	0.151125	0.09675	NEGATIVE	0.712445	1.29655	POSITIVE	0.22335	0.4467	0.1358	NEGATIVE	0.10474						ZIK-122	1080297705		M	12	1	12	D	SI	5	122 H
ZIK-123		23	12	41	1	11.1167	Si	Si	Si	D	NO	NO	SI	NO	123M	POSITIVE	0.512	POSITIVE			0.414743	2.41113	0.186621	0.09555	NEGATIVE	0.924976	1.2345	POSITIVE	0.22335	0.4467	0.1033	NEGATIVE	0.0836776						ZIK-123	1077734859	NS	M	12	1	11.1167	D	SI	3.86667
ZIK-124		30	4	37	1	#VALUE!	No	Si	Si	D	NO	NO	NO	NO	124 M	POSITIVE	0.5976	POSITIVE	0.1906	0.3812	0.489595	2.0425	0.292085	0.17455	NEGATIVE	1.05436	1.2206	POSITIVE	0.22335	0.4467	0.16555	NEGATIVE	0.13563						ZIK-124	1075805545		F	4	1	#VALUE!	D	NO	4.26667	124 H
ZIK-125		26	12	39	1	13.3833	SI	Si	Si	D	NO	SI	NO	SI	125 M	POSITIVE	0.9661	POSITIVE	0.1906	0.3812	0.78599	1.27228	0.109564	0.10585	NEGATIVE	0.695924	1.22915	POSITIVE	0.22335	0.4467	0.1521	NEGATIVE	0.123744						ZIK-125	1084925575		M	12	1	13.3833	D	SI	6.63333	125 H
ZIK-126		18	12	30	1	10.4	Si	Si	Si	D	NO	NO	NO	NO	126 M	POSITIVE	0.79475	POSITIVE	0.1906	0.3812	0.698006	1.43265	0.180497	0.14345	NEGATIVE	0.745195	1.1386	POSITIVE	0.22335	0.4467	0.1925	NEGATIVE	0.169067						ZIK-126	1080297677		M	12	1	10.4	D	NO	5.9	126 H
ZIK-127		21	20	38	2	11.3667	Si	Si	Si	D	NO	NA	SI	NO	127 M	POSITIVE	0.48485	POSITIVE	0.1906	0.3812	0.375329	2.66433	0.228318	0.1107	NEGATIVE	0.796117	1.2918	POSITIVE	0.22335	0.4467	0.13905	NEGATIVE	0.107641						ZIK-127	1077734509		F	20	2	11.3667	D	SI	6.86667	127 H
ZIK-128		17	19	40	2	10.4167	Si	Si	Si	D	NO	NO	SI	NO	128 M	POSITIVE	1.14065	POSITIVE	0.1906	0.3812	0.782258	1.27835	0.203831	0.2325	NEGATIVE	1.16981	1.45815	POSITIVE	0.22335	0.4467	0.19875	NEGATIVE	0.136303						ZIK-128	1077244717		M	19	2	10.4167	D	SI	5.16667	128 H
ZIK-129		20	20	39	2	23.85	Si	Si	Si	D	NO	NO	NO	NO	129 M	POSITIVE	1.0303	POSITIVE	0.3703	0.7406	0.962358	1.03911	0.121033	0.1247	NEGATIVE	0.831888	1.0706	POSITIVE	0.31315	0.6263	0.1499	NEGATIVE	0.140015						ZIK-129	1079185895		F	20	2	23.85	D	NO	19.1	129 H
ZIK-130		22	29	40	3	9.68333	Si	Si	Si	D	NO	NO	SI	NO	130 M	POSITIVE	0.8427	POSITIVE	0.3703	0.7406	1.06671	0.937463	0.147858	0.1246	NEGATIVE	0.834841	0.79	POSITIVE	0.31315	0.6263	0.14925	NEGATIVE	0.188924						ZIK-130	1077244858		M	29	3	9.68333	D	SI	6.93333	130 H
ZIK-131		0					0	0	0	D	NO	NA	NA	NO	131 M	NEGATIVE					#DIV/0!	#DIV/0!	#N/A	#N/A		#N/A					#N/A		#N/A						ZIK-131	1075312232	NS	M				D	NO	4.96667
ZIK-132		0					0	0	0	D	NO	NO	NA	NO	132 M	NEGATIVE	0.0802	NEGATIVE	0.3703	0.7406	1.49487	0.668953	#N/A	#N/A		#N/A	0.05365	NEGATIVE	0.31315	0.6263	#N/A		#N/A						ZIK-132	1076513741		M				D	NO	5.3	132 H
ZIK-133		23	12	41	1	12.1167	Si	Si	Si	D	NO	NO	NO	NO	133 M	POSITIVE	0.87885	POSITIVE	0.3703	0.7406	1.02364	0.976902	0.230073	0.2022	NEGATIVE	0.73102	0.85855	POSITIVE	0.31315	0.6263	0.2766	POSITIVE	0.322171						ZIK-133	1082216960		F	12	1	12.1167	D	NO	4.86667	133 H
ZIK-134		0					0	0	0	D	NO	NA	NA	NO	134 M	NEGATIVE					#DIV/0!	#DIV/0!	#N/A	#N/A		#N/A					#N/A		#N/A						ZIK-134	1084869763	NS	M				D	NO	5.13333
ZIK-135		31	16	37	2	10.0833	Si	Si	Si	D	NO	NO	SI	NO	135 M	POSITIVE	0.9091	POSITIVE	0.3703	0.7406	1.05464	0.948191	0.212573	0.19325	NEGATIVE	0.692652	0.862	POSITIVE	0.31315	0.6263	0.279	POSITIVE	0.323666						ZIK-135	1075805517		M	16	2	10.0833	D	SI	4.83333	135 H
ZIK-136		0					0	0	0	D	NO	NO	NA	NO	136 M	POSITIVE	0.74495	POSITIVE	0.3703	0.7406	1.97442	0.506477	0.217397	0.16195	NEGATIVE	0.46658	0.3773	POSITIVE	0.31315	0.6263	0.3471	POSITIVE	0.919958						ZIK-136	1082806656		M				D	NO	6.06667	136 H
ZIK-137		36	4	35	1	13.25	Si	Si	Si	D	NO	SI	SI	SI	137 M	POSITIVE	0.91385	POSITIVE	0.3703	0.7406	0.944841	1.05838	0.149204	0.13635	NEGATIVE	0.622745	0.9672	POSITIVE	0.31315	0.6263	0.21895	NEGATIVE	0.226375						ZIK-137	1077734899		F	4	1	13.25	D	SI	5.5	137 H
ZIK-138		24	12	40.5	1	13.5917	Si	Si	Si	D	NO	NA	NO	NO	138 M	POSITIVE	0.83395	POSITIVE	0.3703	0.7406	0.754194	1.32592	0.223155	0.1861	NEGATIVE	1.15019	1.10575	POSITIVE	0.31315	0.6263	0.1618	NEGATIVE	0.146326						ZIK-138	1077244734		M	12	1	13.5917	D	NO	6.46667	138 H
ZIK-139		19	4	39	1	14.35	Si	Si	Si	D	NO	NO	NO	NO	139 M	POSITIVE	1.02225	POSITIVE	0.3703	0.7406	0.916734	1.09083	0.171729	0.17555	NEGATIVE	0.728272	1.1151	POSITIVE	0.31315	0.6263	0.24105	NEGATIVE	0.216169						ZIK-139	1075805625		F	4	1	14.35	D	NO	5.6	139 H
ZIK-140		23	28	38.5	3	11.225	Si	Si	Si	D	NO	NO	NO	NO	140 M	POSITIVE	0.94745	POSITIVE	0.3703	0.7406	0.939604	1.06428	0.211357	0.20025	NEGATIVE	0.335483	1.00835	POSITIVE	0.31315	0.6263	0.5969	POSITIVE	0.591957						ZIK-140	1076919073		M	28	3	11.225	D	NO	8.6	140 H
ZIK-141		16	12	40	1	12.9333	Si	Si	Si	D	NO	NO	NO	NO	141 M	POSITIVE	0.98305	POSITIVE	0.3703	0.7406	0.817675	1.22298	0.216469	0.2128	NEGATIVE	0.941801	1.20225	POSITIVE	0.31315	0.6263	0.22595	NEGATIVE	0.187939						ZIK-141	1077734810		M	12	1	12.9333	D	NO	5.93333	141 H
ZIK-142		0					0	0	0	D	NO	NO	NA	NO	142 M	POSITIVE	0.6717	POSITIVE	0.3703	0.7406	0.643175	1.55479	0.290829	0.19535	NEGATIVE	0.69126	1.04435	POSITIVE	0.31315	0.6263	0.2826	POSITIVE	0.270599						ZIK-142	1076919261		M				D	NO	6.5	142 H
ZIK-143		38	20	38	2	12.9	Si	Si	Si	D	NO	NO	NO	NO	143 M	POSITIVE	0.97255	POSITIVE	0.3703	0.7406	0.888742	1.12519	0.150018	0.1459	NEGATIVE	0.54027	1.0943	POSITIVE	0.31315	0.6263	0.27005	POSITIVE	0.246779						ZIK-143	1076919091		F	20	2	12.9	D	NO	8.4	143 H
ZIK-144		21	9	38.2	1	13.3	Si	Si	Si	D	NO	NA	NO	NO	144 M	POSITIVE	0.9823	POSITIVE	0.3703	0.7406	0.885434	1.12939	0.160542	0.1577	NEGATIVE	0.733488	1.1094	POSITIVE	0.31315	0.6263	0.215	NEGATIVE	0.193798						ZIK-144	1077734830		M	9	1	13.3	D	NO	6	144 H
ZIK-145		17	2	39	1	14.85	Si	Si	Si	D	NO	NO	SI	NO	145 M	POSITIVE	0.6591	POSITIVE	0.21145	0.4229	1.44113	0.693901	0.273707	0.1804	NEGATIVE	1.04701	0.45735	POSITIVE	0.15235	0.3047	0.1723	NEGATIVE	0.376736						ZIK-145	1077734952		F	2	1	14.85	D	SI	5.6	145 H
ZIK-146		0					0	0	0	D	NO	NO	NA	NO	146 M	NEGATIVE	0.33735	NEGATIVE	0.21145	0.4229	0.650063	1.53831	0.903809	0.3049	POSITIVE	1.15209	0.51895	POSITIVE	0.15235	0.3047	0.26465	NEGATIVE	0.509972						ZIK-146	1076987745		M				D	NO	8.3	146 H
ZIK-147		0					0	0	0	D	NO	NA	NA	NO	147 M	POSITIVE	0.91555	POSITIVE	0.21145	0.4229	1.64815	0.606739	0.309978	0.2838	POSITIVE	0.36669	0.5555	POSITIVE	0.15235	0.3047	0.77395	POSITIVE	1.39325						ZIK-147	PENDIENTE		M				D	NO	5.93333	147 H
ZIK-148		17	32	40	3	2	Si	Si	Si	D	NO	NO	NO	NO	148 M	POSITIVE	0.6251	POSITIVE	0.21145	0.4229	1.73905	0.575028	0.222604	0.13915	NEGATIVE	1.03727	0.35945	NEGATIVE	0.15235	0.3047	0.13415	NEGATIVE	0.373209						ZIK-148	1029891386		F	32	3	2	D	NO		148 H
ZIK-149		0	20	40	2	13.4333	Si	Si	Si	D	NO	NA	NO	NO	149 M	POSITIVE	0.9688	POSITIVE	0.21145	0.4229	1.54378	0.64776	0.290824	0.28175	POSITIVE	0.813366	0.62755	POSITIVE	0.15235	0.3047	0.3464	POSITIVE	0.551988						ZIK-149	1079185958		M	20	2	13.4333	D	NO	8.43333	149 H
ZIK-150		41	16	37.3	2	13.925	Si	Si	Si	D	NO	NO	NO	NO	150 M	POSITIVE	0.94795	POSITIVE	0.21145	0.4229	2.03488	0.491429	0.238778	0.22635	NEGATIVE	1.12612	0.46585	POSITIVE	0.15235	0.3047	0.201	NEGATIVE	0.431469						ZIK-150	1029891523		F	16	2	13.925	D	NO	8.6	150 H
ZIK-151		16	12	37	1	12.4833	Si	Si	Si	D	NO	NO	NO	NO	151 M	POSITIVE	0.5961	POSITIVE	0.21145	0.4229	0.930679	1.07448	0.226388	0.13495	NEGATIVE	0.760925	0.6405	POSITIVE	0.15235	0.3047	0.17735	NEGATIVE	0.276893						ZIK-151	1082806663		M	12	1	12.4833	D	NO	6.23333	151 H
ZIK-152		0					0	0	0	D	NO	NO	NA	NO	152 M	NEGATIVE	0.2946	NEGATIVE	0.21145	0.4229	0.528288	1.89291	0.416836	0.1228	NEGATIVE	0.716035	0.55765	POSITIVE	0.15235	0.3047	0.1715	NEGATIVE	0.307541						ZIK-152	1076513850		M				D	NO	6.06667	152 H
ZIK-153		0					0	0	0	D	NO	NO	NA	NO	153 M	POSITIVE	0.4028	POSITIVE	0.21145	0.4229	0.598247	1.67155	0.489821	0.1973	NEGATIVE	0.874557	0.6733	POSITIVE	0.15235	0.3047	0.2256	NEGATIVE	0.335066						ZIK-153	1075805546		F				D	NO	6.16667	153 H
ZIK-154		33	5	40	1	14.65	Si	Si	No	D	NO	NO	NO	NO	154 M	POSITIVE	0.71875	POSITIVE	0.21145	0.4229	1.11244	0.898922	0.376765	0.2708	POSITIVE	0.891523	0.6461	POSITIVE	0.15235	0.3047	0.30375	POSITIVE	0.470128						ZIK-154	1077244890		F	5	1	14.65	D	NO	5.9	154 H
ZIK-155		0					0	0	0	D	NO	NO	NA	NO	155 M	NEGATIVE	0.0763	NEGATIVE	0.21145	0.4229	0.176498	5.66579	1.69856	0.1296	NEGATIVE	0.758116	0.4323	POSITIVE	0.15235	0.3047	0.17095	NEGATIVE	0.395443						ZIK-155	1076513716		M				D	NO	8.2	155 H
ZIK-156		25	13	40.5	2	6.875	Si	Si	Si	D	NO	NO	NO	NO	156 M	POSITIVE	0.79835	POSITIVE	0.21145	0.4229	1.34743	0.742156	0.178618	0.1426	NEGATIVE	0.925974	0.5925	POSITIVE	0.15235	0.3047	0.154	NEGATIVE	0.259916						ZIK-156	1075545193		M	13	2	6.875	D	NO		156 H
ZIK-157		0					0	0	0	D	NO	NA	NA	NO	157 M	NEGATIVE					#DIV/0!	#DIV/0!	#N/A	#N/A		#N/A					#N/A		#N/A						ZIK-157	1076919383	NS	M				D	NO	6.13333
ZIK-158		0					0	0	0	D	NO	NA	NA	NO	158 M	NEGATIVE					#DIV/0!	#DIV/0!	#N/A	#N/A		#N/A					#N/A		#N/A						ZIK-158	1076918968	NS	M				D	NO
ZIK-159		0	8	41	1	14.3167	Si	Si	Si	D	NO	NO	NO	NO	159 M	POSITIVE	0.71815	POSITIVE	0.21145	0.4229	1.40195	0.713291	0.524264	0.3765	POSITIVE	1.82192	0.51225	POSITIVE	0.15235	0.3047	0.20665	NEGATIVE	0.403416						ZIK-159	1077244889		M	8	1	14.3167	D	NO	6.06667	159 H
ZIK-160		0	8	38	1	13.4667	Si	Si	Si	D	NO	NA	SI	NO	160 M	POSITIVE	0.70585	POSITIVE	0.21145	0.4229	1.34601	0.742934	0.402918	0.2844	POSITIVE	1.04348	0.5244	POSITIVE	0.15235	0.3047	0.27255	POSITIVE	0.519737						ZIK-160	1079186154		M	8	1	13.4667	D	SI	5.96667	160 H
ZIK-161		25	10	40	1	13.0667	Si	Si	Si	D	NO	SI	SI	SI	161 M	POSITIVE	0.52705	POSITIVE	0.24565	0.4913	1.09064	0.916896	0.183095	0.0965	NEGATIVE	0.613868	0.48325	POSITIVE	0.25405	0.5081	0.1572	NEGATIVE	0.325297						ZIK-161	1076919454		F	10	1	13.0667	D	SI	5.56667	161 H
ZIK-162		18	8	37	1	11.25	Si	Si	Si	D	SI	SI	SI	SI	162 M	POSITIVE	0.8977	POSITIVE	0.24565	0.4913	8.03311	0.124485	0.206305	0.1852	NEGATIVE	0.784247	0.11175	NEGATIVE	0.25405	0.5081	0.23615	NEGATIVE	2.1132						ZIK-162	1078755331		F	8	1	11.25	D	SI	4	162 H
ZIK-163		24	12	39.6	1	13.6667	Si	Si	Si	D	NO	NA	NO	NO	163 M	POSITIVE	1.21955	POSITIVE	0.24565	0.4913	1.69288	0.59071	0.214792	0.26195	NEGATIVE	1.17335	0.7204	POSITIVE	0.25405	0.5081	0.22325	NEGATIVE	0.309897						ZIK-163	1083840918		F	12	1	13.6667	D	NO	6.76667	163 H
ZIK-164		21	8	38	1	14.5	SI	SI	SI	D	SI	SI	SI	SI	164 M	POSITIVE	0.99395	POSITIVE	0.24565	0.4913	1.63358	0.612154	0.137532	0.1367	NEGATIVE	0.95195	0.60845	POSITIVE	0.25405	0.5081	0.1436	NEGATIVE	0.23601						ZIK-164	1081183962		F	8	1	14.5	D	SI	7	164 H
ZIK-165		37	9	40	1	14.2833	Si	Si	Si	D	NO	NO	SI	NO	165 M	POSITIVE	1.04785	POSITIVE	0.24565	0.4913	1.35285	0.73918	0.154459	0.16185	NEGATIVE	0.933391	0.77455	POSITIVE	0.25405	0.5081	0.1734	NEGATIVE	0.223872						ZIK-165	1029891717		M	9	1	14.2833	D	SI	6.53333	165 H
ZIK-166		17	8	39.3	1	14.4917	Si	Si	Si	D	NO	NO	NO	NO	166 M	POSITIVE	0.77765	POSITIVE	0.24565	0.4913	1.16799	0.856169	0.331062	0.25745	NEGATIVE	1.56172	0.6658	POSITIVE	0.25405	0.5081	0.16485	NEGATIVE	0.247597						ZIK-166	1080297763		M	8	1	14.4917	D	NO	6.66667	166 H
ZIK-167		0					0	0	0	D	NO	NA	NA	NO	167 M	NEGATIVE	0.3069	NEGATIVE	0.24565	0.4913	0.991599	1.00847	0.445096	0.1366	NEGATIVE	0.8748	0.3095	NEGATIVE	0.25405	0.5081	0.15615	NEGATIVE	0.504523						ZIK-167	1077734922		M				D	NO	6.5	167 H
ZIK-168		16	2	38	1	15.2333	Si	Si	Si	D	NO	NA	NO	NO	168 M	POSITIVE	0.8409	POSITIVE	0.24565	0.4913	1.17305	0.852479	0.15091	0.1269	NEGATIVE	1.00995	0.71685	POSITIVE	0.25405	0.5081	0.12565	NEGATIVE	0.175281						ZIK-168	1077734971		M	2	1	15.2333	D	NO	6.23333	168 H
ZIK-169		25	12	38	1	12.7667	Si	Si	Si	D	NO	NA	SI	NO	169 M	POSITIVE	1.06955	POSITIVE	0.24565	0.4913	1.52499	0.655743	0.125567	0.1343	NEGATIVE	0.781268	0.70135	POSITIVE	0.25405	0.5081	0.1719	NEGATIVE	0.245099						ZIK-169	107545238		M	12	1	12.7667	D	SI	6.26667	169 H
ZIK-170		21	12.5	39	2	13.4917	Si	Si	Si	D	NO	NO	NO	NO	170 M	POSITIVE	0.84565	POSITIVE	0.24565	0.4913	1.24351	0.804174	0.17797	0.1505	NEGATIVE	0.587432	0.68005	POSITIVE	0.25405	0.5081	0.2562	NEGATIVE	0.376737						ZIK-170	1075805631		M	12.5	2	13.4917	D	NO	6.86667	170 H
ZIK-171		29	8	40	1	14	Si	Si	Si	D	NO	NO	NO	NO	171 M	POSITIVE	1.12875	POSITIVE	0.24565	0.4913	1.43643	0.696168	0.147198	0.16615	NEGATIVE	0.75989	0.7858	POSITIVE	0.25405	0.5081	0.21865	NEGATIVE	0.278251						ZIK-171	1077734956		F	8	1	14	D	NO	6	171 H
ZIK-172		16	8	38	1	13.6	Si	Si	Si	D	NO	SI	NO	SI	172 M	POSITIVE	0.82485	POSITIVE	0.24565	0.4913	0.786958	1.27072	0.139116	0.11475	NEGATIVE	0.74513	1.04815	POSITIVE	0.25405	0.5081	0.154	NEGATIVE	0.146926						ZIK-172	10772455043		M	8	1	13.6	D	SI	6.1	172 H
ZIK-173		0					0	0	0	D	NO	NA	NA	NO	173 M	POSITIVE	0.38955	POSITIVE	0.24565	0.4913	0.708208	1.41201	0.385701	0.15025	NEGATIVE	0.982026	0.55005	POSITIVE	0.25405	0.5081	0.153	NEGATIVE	0.278157						ZIK-173	1077244991		M				D	NO	6.4	173 H
ZIK-174		0					0	0	0	D	NO	NO	NA	NO	174 M	POSITIVE	0.38135	POSITIVE	0.24565	0.4913	0.915826	1.09191	0.424282	0.1618	NEGATIVE	1.26456	0.4164	POSITIVE	0.25405	0.5081	0.12795	NEGATIVE	0.307277						ZIK-174	1075805021		M				D	NO	15.2	174 H
ZIK-175		28	7	38	1	14.7833	SI	SI	SI	D	SI	SI	SI	SI	175 M	POSITIVE	0.95195	POSITIVE	0.22085	0.4417	1.63425	0.611902	0.189191	0.1801	NEGATIVE	0.952658	0.5825	POSITIVE	0.2631	0.5262	0.18905	NEGATIVE	0.324549						ZIK-175	1029891710		M	7	1	14.7833	D	SI	7.03333	175 H
ZIK-176		28	4	39	1	14.8167	Si	Si	Si	D	NO	NO	NO	NO	176 M	POSITIVE	0.82655	POSITIVE	0.22085	0.4417	1.24555	0.802855	0.127276	0.1052	NEGATIVE	0.940966	0.6636	POSITIVE	0.2631	0.5262	0.1118	NEGATIVE	0.168475						ZIK-176	1075805714		M	4	1	14.8167	D	NO	6.06667	176 H
ZIK-177		23	16	39.8	2	13.0833	No	Si	Si	D	SI	SI	SI	SI	177 M	POSITIVE	0.6084	POSITIVE	0.22085	0.4417	0.838305	1.19288	0.214908	0.13075	NEGATIVE	1.18219	0.72575	POSITIVE	0.2631	0.5262	0.1106	NEGATIVE	0.152394						ZIK-177	1076513854		M	16	2	13.0833	D	SI	7.13333	177 H
ZIK-178		0					0	0	0	D	NO	NO	NA	NO	178 M	POSITIVE	0.47895	POSITIVE	0.22085	0.4417	0.957708	1.04416	0.481574	0.23065	NEGATIVE	0.990765	0.5001	POSITIVE	0.2631	0.5262	0.2328	NEGATIVE	0.465507						ZIK-178	1076919486		M				D	NO	6.06667	178 H
ZIK-179		19	22	38	2	15.6	No	Si	No	D	NO	NO	SI	NO	179 M	POSITIVE	0.64585	POSITIVE	0.22085	0.4417	0.741291	1.349	0.351088	0.22675	NEGATIVE	0.81287	0.87125	POSITIVE	0.2631	0.5262	0.27895	POSITIVE	0.320172						ZIK-179	1075805264		M	22	2	15.6	D	SI	11.6	179 H
ZIK-180		17	17	38	2	10.95	SI	SI	Si	D	SI	SI	SI	SI	180 M	POSITIVE	0.638	POSITIVE	0.22085	0.4417	7.83303	0.127665	0.628918	0.40125	POSITIVE	1.02151	0.08145	NEGATIVE	0.2631	0.5262	0.3928	POSITIVE	4.82259						ZIK-180	1077735105		M	17	2	10.95	D	SI	5.7	180 H
ZIK-181		18	12	38	1	14.6667	Si	No	Si	D	SI	SI	SI	SI	181 M	POSITIVE	0.7319	POSITIVE	0.22085	0.4417	0.913163	1.09509	0.419934	0.30735	POSITIVE	0.674161	0.8015	POSITIVE	0.2631	0.5262	0.4559	POSITIVE	0.568808						ZIK-181	1077734824		M	12	1	14.6667	D	SI	8.16667	181 H
ZIK-182		35	4	39	1	14.25	Si	Si	Si	D	NO	NO	NO	NO	182 M	POSITIVE	0.67055	POSITIVE	0.22085	0.4417	0.92496	1.08113	0.384833	0.25805	NEGATIVE	1.75246	0.72495	POSITIVE	0.2631	0.5262	0.14725	NEGATIVE	0.203117						ZIK-182	1076919572		F	4	1	14.25	D	NO	5.5	182 H
ZIK-183		0					0	0	0	D	NO	NO	NA	NO	183 M	NEGATIVE	0.08825	NEGATIVE	0.22085	0.4417	0.966594	1.03456	#N/A	#N/A		#N/A	0.0913	NEGATIVE	0.2631	0.5262	#N/A		#N/A						ZIK-183	1117810001		M	0			D	NO	6.16667	183 H
ZIK-184		0					0	0	0	D	NO	SI	0	SI	184 M	POSITIVE	0.3794	POSITIVE	0.22085	0.4417	0.873489	1.14483	0.367949	0.1396	NEGATIVE	0.752358	0.43435	POSITIVE	0.2631	0.5262	0.18555	NEGATIVE	0.42719						ZIK-184	1117810001		M				D	SI	6.16667	184 H
ZIK-185		23	4	37	1	14.05	Si	Si	Si	D	NO	NO	NO	NO	185 M	POSITIVE	0.64955	POSITIVE	0.22085	0.4417	0.997773	1.00223	0.179355	0.1165	NEGATIVE	0.820712	0.651	POSITIVE	0.2631	0.5262	0.14195	NEGATIVE	0.218049						ZIK-185	1075314040		M	4	1	14.05	D	NO	5.8	185 H
ZIK-186		0					0	0	0	D	NO	NO	NA	NO	186 M	POSITIVE	0.4932	POSITIVE	0.22085	0.4417	0.53536	1.8679	0.439781	0.2169	NEGATIVE	0.209111	0.92125	POSITIVE	0.2631	0.5262	1.03725	POSITIVE	1.12592						ZIK-186	1082806665		M				D	NO	7.86667	186 H
ZIK-187		26	4.5	39	1	16.325	Si	Si	Si	D	NO	NO	NO	NO	187 M	POSITIVE	0.82675	POSITIVE	0.22085	0.4417	0.861647	1.16057	0.344905	0.28515	POSITIVE	1.07442	0.9595	POSITIVE	0.2631	0.5262	0.2654	NEGATIVE	0.276602						ZIK-187	1076513848		M	4.5	1	16.325	D	NO	7.7	187 H
ZIK-188		30	10	38	1	13.0667	Si	Si	Si	D	NO	NO	SI	NO	188 M	POSITIVE	0.9235	POSITIVE	0.22085	0.4417	1.27108	0.786735	0.169518	0.15655	NEGATIVE	0.617554	0.72655	POSITIVE	0.2631	0.5262	0.2535	NEGATIVE	0.348909						ZIK-188	1075314337		F	10	1	13.0667	D	SI	6.06667	188 H
ZIK-189		0					0	0	0	D	NO	NO	NA	NO	189 M	POSITIVE	0.3813	POSITIVE	0.2184	0.4368	0.537648	1.85995	0.270784	0.10325	NEGATIVE	0.540293	0.7092	POSITIVE	0.18415	0.3683	0.1911	NEGATIVE	0.269459						ZIK-189	1029891702		M				D	NO	7.23333	189 H
ZIK-190		30	4	37.5	1	14.5083	Si	Si	Si	D	NO	NA	NO	NO	190 M	POSITIVE	1.27205	POSITIVE	0.2184	0.4368	1.10426	0.905585	0.127629	0.16235	NEGATIVE	0.42876	1.15195	POSITIVE	0.18415	0.3683	0.37865	POSITIVE	0.328704						ZIK-190	1076919543		M	4	1	14.5083	D	NO	6.13333	190 H
ZIK-191		32	12	38.6	1	14.8833	Si	Si	Si	D	NO	SI	NO	SI	191 M	POSITIVE	1.49885	POSITIVE	0.2184	0.4368	1.59903	0.625379	0.101211	0.1517	NEGATIVE	0.693327	0.93735	POSITIVE	0.18415	0.3683	0.2188	NEGATIVE	0.233424						ZIK-191	1080297733		F	12	1	14.8833	D	SI	8.23333	191 H
ZIK-192		0					0	0	0	D	NO	SI	0	SI	192 M	POSITIVE	0.43825	POSITIVE	0.2184	0.4368	0.96958	1.03137	0.342955	0.1503	NEGATIVE	0.451419	0.452	POSITIVE	0.18415	0.3683	0.33295	POSITIVE	0.736615						ZIK-192	1082806674		M				D	SI	7.56667	192 H
ZIK-193		24	8	39	1	15.6167	Si	Si	Si	D	SI	NO	SI	SI	193 M	POSITIVE	1.0323	POSITIVE	0.2184	0.4368	1.77447	0.563547	0.126659	0.13075	NEGATIVE	0.964945	0.58175	POSITIVE	0.18415	0.3683	0.1355	NEGATIVE	0.232918						ZIK-193	1029891674		M	8	1	15.6167	D	SI	7.86667	193 H
ZIK-194		26	20	40	2	11.2667	Si	Si	Si	D	NO	NA	SI	NO	194 M	POSITIVE	0.5604	POSITIVE	0.2184	0.4368	0.793431	1.26035	0.170949	0.0958	NEGATIVE	0.633179	0.7063	POSITIVE	0.18415	0.3683	0.1513	NEGATIVE	0.214215						ZIK-194	1075805920		F	20	2	11.2667	D	SI	6.26667	194 H
ZIK-196		18	No sintomas	40	3	#VALUE!	No	No	No	D	SI	SI	SI	SI	196 M	POSITIVE	0.8559	POSITIVE	0.2184	0.4368	1.64961	0.606204	0.119932	0.10265	NEGATIVE	0.925609	0.51885	POSITIVE	0.18415	0.3683	0.1109	NEGATIVE	0.213742						ZIK-196	1077734868		M	No sintomas	3	#VALUE!	D	SI	8.26667	196 H
ZIK-197		21	8	38	1	15.5	No	Si	No	D	SI	NO	SI	SI	197 M	POSITIVE	1.0454	POSITIVE	0.2184	0.4368	10.9294	0.0914961	0.211785	0.2214	NEGATIVE	1.31161	0.09565	NEGATIVE	0.18415	0.3683	0.1688	NEGATIVE	1.76477						ZIK-197	1076919291		F	8	1	15.5	D	SI	8.63333	197 H
ZIK-198		0					0	0	0	D	NO	NO	NA	NO	198 M	NEGATIVE	0.07705	NEGATIVE	0.2184	0.4368	1.26519	0.790396	#N/A	#N/A		#N/A	0.0609	NEGATIVE	0.18415	0.3683	#N/A		#N/A						ZIK-198	1080297765		F				D	NO	8.03333	198 H
ZIK-199		16	20	40.2	2	11.1167	Si	Si	Si	D	NO	NO	NO	NO	199 M	POSITIVE	1.1735	POSITIVE	0.2184	0.4368	1.16154	0.860929	0.210524	0.24705	NEGATIVE	0.86487	1.0103	POSITIVE	0.18415	0.3683	0.28565	POSITIVE	0.282738						ZIK-199	1077735191		M	20	2	11.1167	D	NO	6.06667	199 H
ZIK-200		17	4	40.2	1	15.7167	No	Si	No	D	NO	SI	NO	SI	200 M	POSITIVE	0.6486	POSITIVE	0.2184	0.4368	1.60247	0.624036	0.327166	0.2122	NEGATIVE	1.19381	0.40475	POSITIVE	0.18415	0.3683	0.17775	NEGATIVE	0.43916						ZIK-200	1077735093		M	4	1	15.7167	D	SI	6.66667	200 H
ZIK-201		17	15	40	2	15.85	Si	Si	Si	D	NO	NA	SI	NO	201 M	POSITIVE	0.68715	POSITIVE	0.2184	0.4368	0.836051	1.1961	0.286764	0.19705	NEGATIVE	0.760224	0.8219	POSITIVE	0.18415	0.3683	0.2592	NEGATIVE	0.315367						ZIK-201	1076513853		M	15	2	15.85	D	SI	9.6	201 H
ZIK-202		17	25	40	3	13.9833	No	Si	No	D	SI	NO	SI	SI	202 M	POSITIVE	1.00435	POSITIVE	0.2184	0.4368	0.926779	1.07901	0.219097	0.22005	NEGATIVE	0.818182	1.0837	POSITIVE	0.18415	0.3683	0.26895	NEGATIVE	0.248178						ZIK-202	1029891642		M	25	3	13.9833	D	SI	10.2333	202 H
ZIK-203		0					0	0	0	D	NO	NO	NA	NO	203 M	POSITIVE	0.47635	POSITIVE	0.2184	0.4368	0.555607	1.79983	0.222211	0.10585	NEGATIVE	0.868691	0.85735	POSITIVE	0.18415	0.3683	0.12185	NEGATIVE	0.142124						ZIK-203	1076919638		M				D	NO	6.43333	203 H
ZIK-204		36	4	40	1	15.4333	Si	Si	Si	D	NO	NO	SI	NO	204 M	POSITIVE	1.16215	POSITIVE	0.2095	0.419	0.817466	1.22329	0.22652	0.26325	NEGATIVE	0.639344	1.42165	POSITIVE	0.2161	0.4322	0.41175	POSITIVE	0.289628						ZIK-204	1076919733		M	4	1	15.4333	D	SI	6.43333	204 H
ZIK-205		27	8	38	1	17.2667	No	Si	Si	D	SI	SI	SI	SI	205 M	POSITIVE	1.1253	POSITIVE	0.2095	0.419	0.907866	1.10148	0.111481	0.12545	NEGATIVE	0.679026	1.2395	POSITIVE	0.2161	0.4322	0.18475	NEGATIVE	0.149052						ZIK-205	1075313328		M	8	1	17.2667	D	SI	9.76667	205 H
ZIK-206		29	11	40	1	17.8833	No	SI	Si	D	SI	SI	NA	SI	206 M	POSITIVE	1.2221	POSITIVE	0.2095	0.419	6.81025	0.146837	0.115252	0.14085	NEGATIVE	0.717341	0.17945	NEGATIVE	0.2161	0.4322	0.19635	NEGATIVE	1.09418						ZIK-206	1077244784		F	11	1	17.8833	D	SI	10.6333	206 H
ZIK-207		20	12	37	1	19.35	Si	Si	Si	D	NO	NO	NO	NO	207 M	POSITIVE	0.6073	POSITIVE	0.2095	0.419	0.787117	1.27046	0.319035	0.19375	NEGATIVE	0.966816	0.77155	POSITIVE	0.2161	0.4322	0.2004	NEGATIVE	0.259737						ZIK-207	1143166148		M	12	1	19.35	D	NO	13.1	207 H
ZIK-208		30	12	30	1	15.9333	Si	Si	Si	D	SI	SI	NA	SI	208 M	POSITIVE	0.5943	POSITIVE	0.2095	0.419	0.66162	1.51144	0.205452	0.1221	NEGATIVE	0.590283	0.89825	POSITIVE	0.2161	0.4322	0.20685	NEGATIVE	0.230281						ZIK-208	1029891528		F	12	1	15.9333	D	SI	11.4333	208 H
ZIK-209		23	5	39	1	19.9333	Si	Si	No	D	SI	SI	NA	SI	209 M	POSITIVE	0.53425	POSITIVE	0.2095	0.419	0.924948	1.08114	0.200655	0.1072	NEGATIVE	0.73753	0.5776	POSITIVE	0.2161	0.4322	0.14535	NEGATIVE	0.251645						ZIK-209	1076919250		F	5	1	19.9333	D	SI	11.4333	209 H
ZIK-210		15	9	37	1	18.4333	Si	Si	Si	D	SI	NA	SI	SI	210 M	POSITIVE	1.0347	POSITIVE	0.2095	0.419	0.886367	1.1282	0.109597	0.1134	NEGATIVE	0.802832	1.16735	POSITIVE	0.2161	0.4322	0.14125	NEGATIVE	0.121001						ZIK-210	1077734867		M	9	1	18.4333	D	SI	11.4333	210 H
ZIK-211		25	14	40	2	21.7	Si	Si	Si	D	NO	NO	SI	NO	211 M	POSITIVE	0.51135	POSITIVE	0.2095	0.419	0.906488	1.10316	0.419282	0.2144	NEGATIVE	1.54801	0.5641	POSITIVE	0.2161	0.4322	0.1385	NEGATIVE	0.245524						ZIK-211	1075545071		F	14	2	21.7	D	SI	15.2	211 H
ZIK-215		22	Presento sintomas 4 semanas antes del embarazo	39	3		Si	Si	Si	D	SI	SI	NA	SI	215 M	POSITIVE	0.5745	POSITIVE	0.2095	0.419	0.644311	1.55205	0.162924	0.0936	NEGATIVE	0.861878	0.89165	POSITIVE	0.2161	0.4322	0.1086	NEGATIVE	0.121797						ZIK-215	1075806119		M	Presento sintomas 4 semanas antes del embarazo	3		D	SI	7.6	215 H
ZIK-67		0	22	37	2	22.45	Si	Si	Si	D	NO	NO	SI	NO	216 M	POSITIVE	0.9886	POSITIVE	0.183		#DIV/0!		0.0926563	0.0916	NEGATIVE	0.593456		NEGATIVE			0.15435	NEGATIVE	#DIV/0!						ZIK-67	1076513491		M	20.3	2		D	SI	18.7
ZIK-217		27	8	38	1	11.25	SI	No	Si	D	SI	SI	NA	SI	217 M	POSITIVE		POSITIVE			#DIV/0!	#DIV/0!	#DIV/0!	0.1272	NEGATIVE	0.455751					0.2791	POSITIVE	#DIV/0!						ZIK-217	1075312574		M	8	1	11.25	D	SI	14.9333
ZIK-218		0	8	38	1	11.25	Si	Si	Si	D	NO	NO	SI	NO	218 M	NEGATIVE					#DIV/0!	#DIV/0!	#DIV/0!	0.14505	NEGATIVE	0.657525					0.2206	NEGATIVE	#DIV/0!						ZIK-218	1077244792		F	8	1	11.25	D	SI	14.9
[truncated: 17 more columns]
